# Supplementary material for: Effects of Hot-Air Drying Conditions on Quality Attributes of Meat and Shell of Dried Shrimp
Source: Foods. 2025 Nov 25;14(23):4041. doi: 10.3390/foods14234041 (PMC12691823; doi:10.3390/foods14234041)
Supplement: Supplementary file 1 [file foods-14-04041-s001.zip]

Archive with 1 entries (1 files):
- foods-3969409-supplementary.pdf
